# Supplementary material for: Effects of a Body-Based Mindfulness Program on Alexithymia, Dispositional Mindfulness, and Distress Symptoms: A Pilot Clinical Trial
Source: Behav Sci (Basel). 2025 Jan 8;15(1):55. doi: 10.3390/bs15010055 (PMC11763314; doi:10.3390/bs15010055)
Supplement: Supplementary file 1 [file behavsci-15-00055-s001.zip]

Archive with 1 entries (1 files):
- behavsci-3356514-supplementary.pdf
